# Supplementary material for: Effect of Blade Size on the First-Pass Success Rate of Endotracheal Intubation Using the C-MAC Video Laryngoscope
Source: J Clin Med. 2023 Nov 13;12(22):7055. doi: 10.3390/jcm12227055 (PMC10672131; doi:10.3390/jcm12227055)
Supplement: Supplementary file 1 [file jcm-12-07055-s001.zip]

Archive with 1 entries (1 files):
- jcm-2652257-supplementary.pdf
